# Supplementary material for: Polyphyllin H Reverses Paclitaxel Resistance in Breast Cancer by Binding Membrane Cholesterol to Inhibit Both ABCB1 and ABCC3
Source: Pharmaceuticals (Basel). 2025 Nov 9;18(11):1699. doi: 10.3390/ph18111699 (PMC12655514; doi:10.3390/ph18111699)
Supplement: Supplementary file 1 [file pharmaceuticals-18-01699-s001.zip]

Archive with 1 entries (1 files):
- pharmaceuticals-3925762-supplementary.pdf
